# Supplementary material for: New species of Prosopodesmus Silvestri, 1910 (Diplopoda, Polydesmida, Haplodesmidae) from Queensland, Australia
Source: Zookeys. 2012 May 4;(190):33–54. doi: 10.3897/zookeys.190.3276 (PMC3349066; doi:10.3897/zookeys.190.3276)
Supplement: XML Treatment for Prosopodesmus crater [file zookeys.190.3276-treatment1.xml]

<!DOCTYPE tp:taxon-treatment
  PUBLIC "-//TaxonX//DTD Taxonomic Treatment Publishing DTD v0 20100105//EN" "tax-treatment-NSO.dtd">
<tp:taxon-treatment xmlns:tp="http://www.plazi.org/taxpub"><tp:treatment-meta><mixed-citation publication-type="journal"><person-group><name><surname>Mesibov</surname><given-names>Robert</given-names></name></person-group><article-title>New species of 
                    <italic>Prosopodesmus</italic> Silvestri, 1910 (Diplopoda, Polydesmida, Haplodesmidae)  from Queensland, Australia
                </article-title><source>Zookeys</source><day>4</day><month>5</month><year>2012</year><volume>2012</volume><issue>190</issue><fpage>33</fpage><lpage>54</lpage><pub-id pub-id-type="doi">10.3897/zookeys.190.3276</pub-id></mixed-citation></tp:treatment-meta><tp:nomenclature><tp:taxon-name>
                            <tp:taxon-name-part taxon-name-part-type="genus">Prosopodesmus</tp:taxon-name-part>
                            <tp:taxon-name-part taxon-name-part-type="species">crater</tp:taxon-name-part>
                        <object-id xmlns:xlink="http://www.w3.org/1999/xlink" xlink:type="simple">urn:lsid:zoobank.org:act:D20FAE64-B7BC-4A68-9733-4EB33AC6CAAF</object-id>
								<object-id xmlns:xlink="http://www.w3.org/1999/xlink" xlink:type="simple">http://species-id.net/wiki/Prosopodesmus_crater</object-id>
								</tp:taxon-name><tp:taxon-status xmlns:xlink="http://www.w3.org/1999/xlink" xlink:type="simple">sp. n.</tp:taxon-status><xref ref-type="fig" rid="F1">Figs 1A</xref><xref ref-type="fig" rid="F2">2A</xref><xref ref-type="fig" rid="F3">3A</xref><xref ref-type="fig" rid="F5">5A</xref></tp:nomenclature><tp:treatment-sec sec-type="Holotype"><title>Holotype.</title><p>Male, Eacham National Park, Qld, <named-content xmlns:xlink="http://www.w3.org/1999/xlink" content-type="dwc:verbatimCoordinates" xlink:type="simple">17°18'S, 145°37'E</named-content> [±2 km], 760 m, 28 June 1971, R.W. Taylor and J. Feehan, berlesate 344, rainforest, ANIC 64-000213.</p></tp:treatment-sec><tp:treatment-sec sec-type="Paratypes"><title>Paratypes.</title><p>1 male, 2 stadium 7 males, 2 stadium 7 females, 1 stadium 6 male, details as for holotype, ANIC 64–000212; 1 male, details as for holotype but 1–7 October 1972, R.W. Taylor, berlesate 428, ANIC 64–000214; 1 male, 2 females, Cathedral Fig, Qld, <named-content xmlns:xlink="http://www.w3.org/1999/xlink" content-type="dwc:verbatimCoordinates" xlink:type="simple">17°10'52"S, 145°39'26"E</named-content> [±500 m], 720 m, 7 February 1996, G. Monteith, berlesate 907, rainforest, sieved litter, QM S37593; 1 male, 1 female, Downey Creek, 25 km SE of Millaa Millaa, Qld, <named-content xmlns:xlink="http://www.w3.org/1999/xlink" content-type="dwc:verbatimCoordinates" xlink:type="simple">17°40'48"S, 145°46'58"E</named-content> [±500 m], 400 m, 7 December 1988, G. Monteith and G. Thompson, berlesate 813, rainforest, sieved litter, QM S91625.</p><p><bold>Other material.</bold> 1 male, Cammoo Caves near Rockhampton, Qld, <named-content xmlns:xlink="http://www.w3.org/1999/xlink" content-type="dwc:verbatimCoordinates" xlink:type="simple">23°10'S, 150°28'E</named-content> [±2 km], 25 October 1976, R.W. Taylor and T.A. Weir, berlesate 535, dense, low, closed forest, ANIC 64–000215.</p><fig id="F1" position="float" orientation="portrait"><label>Figure 1.</label><caption><p><bold>A</bold> Ventral view of head of <italic><tp:taxon-name>Prosopodesmus crater</tp:taxon-name></italic> sp. n., paratype, ANIC 64–000212, showing 12 lobes on anterior edge of collum, antennae retracted below edges of collum and ring 2 tergite, and textured frons with smooth clypeus. <bold>B</bold> Ventral view of telson of <italic><tp:taxon-name>Prosopodesmus monteithi</tp:taxon-name></italic> sp. n., QM S91632, showing 5+5 lobe pattern on edge of preanal ring and apical epiproct.</p></caption><graphic xmlns:xlink="http://www.w3.org/1999/xlink" xlink:href="ZooKeys-190-033-g001.jpg" position="float" orientation="portrait" xlink:type="simple"/></fig><fig id="F2" position="float" orientation="portrait"><label>Figure 2.</label><caption><p>Midbody limbus and prozonite of <italic><tp:taxon-name>Prosopodesmus</tp:taxon-name></italic> species, dorsal views. <bold>A</bold> <italic><tp:taxon-name>Prosopodesmus crater</tp:taxon-name></italic> sp. n., paratype, QM S37593. <bold>B</bold> <italic><tp:taxon-name>Prosopodesmus kirrama</tp:taxon-name></italic> sp. n., paratype, QM S91627. <bold>C, D</bold> <italic><tp:taxon-name>Prosopodesmus monteithi</tp:taxon-name></italic> sp. n., QM S91632.  <bold>E</bold> <italic><tp:taxon-name>Prosopodesmus panporus</tp:taxon-name></italic> Blower and Rundle, 1980, ANIC 64–000118. <bold>L</bold> limbus <bold>A</bold> anterior portion of prozonite <bold>P</bold> posterior portion of prozonite <bold>d</bold> disk <bold>mt</bold> microtubercles <bold>v</bold> villi <bold>ve</bold> microvillose extensions.  Scale bars: <bold>A, B, E</bold> = 0.05 mm, <bold>C, D</bold> = 0.1 mm.</p></caption><graphic xmlns:xlink="http://www.w3.org/1999/xlink" xlink:href="ZooKeys-190-033-g002.jpg" position="float" orientation="portrait" xlink:type="simple"/></fig><fig id="F3" position="float" orientation="portrait"><label>Figure 3.</label><caption><p>Left ventrolateral views of gonopods of <italic><tp:taxon-name>Prosopodesmus</tp:taxon-name></italic> species. <bold>A</bold> <italic><tp:taxon-name>Prosopodesmus crater</tp:taxon-name></italic> sp. n., paratype, ANIC 64–000212. <bold>B</bold> <italic><tp:taxon-name>Prosopodesmus kirrama</tp:taxon-name></italic> sp. n., paratype, QM S91627. Tip of left gonopod telopodite of <italic><tp:taxon-name>Prosopodesmus crater</tp:taxon-name></italic> is broken. Scale bars = 0.2 mm. Image contrast is low because specimens are uncoated.</p></caption><graphic xmlns:xlink="http://www.w3.org/1999/xlink" xlink:href="ZooKeys-190-033-g003.jpg" position="float" orientation="portrait" xlink:type="simple"/></fig></tp:treatment-sec><tp:treatment-sec sec-type="Diagnosis"><title>Diagnosis.</title><p>Males and females with head + 20 rings; adults 7–8 mm long; midbody metatergites typically with 3 transverse rows of 10 large tubercles; posterior por<!--PageBreak-->tion of prozonite with small disks, no microtubercles; ozopores not on porosteles; gonopod telopodite with single posteriad bend, near tip.</p></tp:treatment-sec><tp:treatment-sec sec-type="Description"><title>Description.</title><p>Male with head + 20 rings, ca 7 mm long. Colour in alcohol pale yellow; lightly encrusted with fine soil particles. Ring 12 with maximum vertical diameter 0.7 mm; maximum width (including paranota) 0.9 mm and 1.6X prozonite width; paranotal length ca 1/2 of total ring length.</p><p>Head (<xref ref-type="fig" rid="F1">Fig. 1A</xref>) facing ground, covered by anterior collum edge in dorsal view; vertex microtuberculate; frons with large, irregular tubercles with microvillose texture; clypeus smooth, sparsely setose ventrally. Antennal sockets separated by slightly more than a socket diameter. Retracted antennae with distalmost antennomeres held in groove formed by lateral edge of frons anteriorly and confluent lateral collum and ring 2 tergite edges posteriorly. Antennomere relative widths (5,6)&gt;(2,3,4), relative lengths 6&gt;5&gt;(2,3,4).</p><p>Collum with 12 lobes along anterior edge (<xref ref-type="fig" rid="F1">Fig. 1A</xref>). Collum, ring 2 tergite and metatergites 5–15 about equally wide; rings 3,4 slightly narrower; rings16–18 progressively narrowing. Collum, tergites and metatergites textured with large, low tubercles, each with irregular, roughened, microvillose fine structure; 3 transverse rows of typically 10+10+10 tubercles on midbody metatergites. Dorsal and lateral setae on collum, tergites and metatergites sparse, bisegmented, the distal portion flattened, slightly flared at tip and minutely toothed along distal edge. Anterior portion of prozonite (<xref ref-type="fig" rid="F2">Fig. 2A</xref>) cellular, posterior portion irregularly covered with small, more or less round, variably sized, convex disks. Limbus a smooth, straight-edged lamella.</p><p>Ring 2 tergite edge lower than collum edge and ring 3 tergite edge. Paranota set low on body and declined at about 45°, subquadrate in dorsal view; lateral margin notched into 3 lobes at ca 1/8 and 1/2 the paranotal length.<!--PageBreak--></p><p>Ozopore not on porostele, inconspicuous near posterolateral corner of paranotum; pore formula 5, 7, 9, 10, 12, 13, 15–19.</p><p>Sternites as wide as long. Legs short, hidden by paranota in dorsal view. Relative podomere lengths (femur, tarsus)&gt;prefemur&gt;(postfemur, tibia).</p><p>Spiracles not evident.</p><p>Telson (as for <italic><tp:taxon-name>Prosopodesmus monteithi</tp:taxon-name></italic> sp. n in <xref ref-type="fig" rid="F1">Fig. 1B</xref>) facing ground; preanal ring with 5 lobes on each side and 1 larger lobe (epiproct) apically. Spinnerets recessed in individual chambers, basal sheaths with unnotched distal edges; setal shafts smooth. Paraprocts more or less flat, rounded-rectangular; paraproctal setae close to and equidistant from margin. Hypoproct trapezoidal, hypoproctal setae not on raised tubercles.</p><p>Gonopore inconspicuous on leg 2 coxa. Ring 6 metatergite with slight medial excavation on posterior margin ventrally, accommodating tips of retracted gonopod telopodites. Aperture ovoid, as wide as ring 7 prozonite and extending anteriorly to occupy ventral portion of prozonite. Gonocoxae (<xref ref-type="fig" rid="F3">Fig. 3A</xref>) massive, slightly tapering <!--PageBreak--><!--PageBreak-->posteroventrally, surface densely microtuberculate; flat ventrally with a few setae near medial side; medial side slightly concave.</p><p>Telopodite base in shallow recess at posteroventral corner of gonocoxa. Telopodites (<xref ref-type="fig" rid="F3">Figs 3A</xref>, <xref ref-type="fig" rid="F5">5A</xref>) slender, straight, more or less uniformly wide, parallel, just touching when retracted, slightly convex anteriorly, slightly concave ventrally; bent posteriorly at tip; with thin, rounded tabs projecting posteriorly from lateral edge at between 1/4 and 1/2 the telopodite length and just basal to the apical bend; with thin, rounded tab similarly extending the medial edge just distal to the bend. Telopodites with a few larger setae to about 1/2 telopodite length on posterior surface laterally; with numerous fine setae around and just inside basal concavity into which the prominent cannula inserts. Prostatic groove running straight to small, low mound on middle of posterior telopodite surface at about 3/4 telopodite length; mound covered with ‘hairpad’ of slender, pointed villi.</p><p>Female with head + 20 rings; a little larger than male, ca 8 mm long. Epigyne ca 1/3 ring width, slightly raised, rounded rectangular with straight distal edge; cyphopods not examined.</p></tp:treatment-sec><tp:treatment-sec sec-type="Distribution"><title>Distribution.</title><p>Rainforest on the Atherton Tableland southwest from Cairns, Queensland, with a known north-south range of ca 40 km (<xref ref-type="fig" rid="F8">Fig. 8</xref>). There is also one questionable record from the Cammoo Caves area in central coastal Queensland. (See Remarks.<!--PageBreak-->)</p></tp:treatment-sec><tp:treatment-sec sec-type="Etymology"><title>Etymology.</title><p>Latin <italic>crater</italic>, ‘cup’. The type locality surrounds Lake Eacham, a crater lake on the Atherton Tableland in far north Queensland.</p></tp:treatment-sec><tp:treatment-sec sec-type="Remarks"><title>Remarks.</title><p>The male in ‘Other material’ is from a site nearly 800 km south and east from the nearest other <italic><tp:taxon-name>Prosopodesmus crater</tp:taxon-name></italic> locality. This specimen is from the same ANIC berlesate that indicated a similar 800+ km disjunction in the range of the unrelated millipede <italic><tp:taxon-name>Asphalidesmus magnus</tp:taxon-name></italic> Mesibov, 2011 (<xref ref-type="bibr" rid="B19">Mesibov 2011</xref>). Although the Cammoo Caves <italic><tp:taxon-name>Prosopodesmus crater</tp:taxon-name></italic> is very slightly different in gonopod details from those collected on the Atherton Tableland, the most likely explanation is that the Cammoo Caves specimens of <italic><tp:taxon-name>Prosopodesmus crater</tp:taxon-name></italic> and <italic><tp:taxon-name>Asphalidesmus magnus</tp:taxon-name></italic> were actually collected in the Wet Tropics, and that the locality labels are incorrect.</p></tp:treatment-sec><tp:treatment-sec><!--Section generated to contain objects referenced in tp:taxon-treatment.--><fig id="F5" position="float" orientation="portrait"><label>Figure 5.</label><caption><p>Medial views of right gonopod of <italic><tp:taxon-name>Prosopodesmus</tp:taxon-name></italic> species, not to same scale. <bold>A</bold> <italic><tp:taxon-name>Prosopodesmus crater</tp:taxon-name></italic> sp. n., paratype, ANIC 64–000214. <bold>B</bold> <italic><tp:taxon-name>Prosopodesmus kirrama</tp:taxon-name></italic> sp. n., paratype, QM S91626. <bold>C</bold> <italic><tp:taxon-name>Prosopodesmus monteithi</tp:taxon-name></italic> sp. n., QM 91635. <bold>D</bold> <italic><tp:taxon-name>Prosopodesmus sinuatus</tp:taxon-name></italic> (Miyosi, 1958), holotype, drawing scanned and modified from Fig. 1G in <xref ref-type="bibr" rid="B20">Miyosi (1958)</xref>. <bold>E</bold> <italic><tp:taxon-name>Prosopodesmus similis</tp:taxon-name></italic> (Haga, 1968), holotype, drawing scanned and modified from Fig. 12B in <xref ref-type="bibr" rid="B12">Haga (1968)</xref>.</p></caption><graphic xmlns:xlink="http://www.w3.org/1999/xlink" xlink:href="ZooKeys-190-033-g005.jpg" position="float" orientation="portrait" xlink:type="simple"/></fig><fig id="F8" position="float" orientation="portrait"><label>Figure 8.</label><caption><p>Localities in tropical north Queensland for <italic><tp:taxon-name>Prosopodesmus panporus</tp:taxon-name></italic> Blower and Rundle, 1980 (star), <italic><tp:taxon-name>Prosopodesmus monteithi</tp:taxon-name></italic> sp. n. (filled circles), <italic><tp:taxon-name>Prosopodesmus crater</tp:taxon-name></italic> sp. n. (open circles) and <italic><tp:taxon-name>Prosopodesmus kirrama</tp:taxon-name></italic> sp. n. (triangles). The questioned locality for <italic><tp:taxon-name>Prosopodesmus crater</tp:taxon-name></italic> (see text) is ca 700 km to the south of the furthest south <italic><tp:taxon-name>Prosopodesmus kirrama</tp:taxon-name></italic> locality and is not shown here. Geographic projection; scale bar = ca 250 km. Inset map of Australia shows location of main map.</p></caption><graphic xmlns:xlink="http://www.w3.org/1999/xlink" xlink:href="ZooKeys-190-033-g008.jpg" position="float" orientation="portrait" xlink:type="simple"/></fig></tp:treatment-sec><ref-list><ref id="B20"><mixed-citation xmlns:xlink="http://www.w3.org/1999/xlink" xlink:type="simple"><person-group><name name-style="western"><surname>Miyosi</surname><given-names>Y</given-names></name></person-group> (<year>1958</year>)<article-title> Beiträge zur Kenntnis japanischer Myriopoden. 25. Aufsatz: Über eine neue Gattung und eine neue Art von Diplopoden.</article-title><source>Zoological Magazine, Tokyo </source><volume>67</volume> (<issue>10</issue>): <fpage>297</fpage>-<lpage>300</lpage>. [In Japanese with German summary]</mixed-citation></ref><ref id="B12"><mixed-citation xmlns:xlink="http://www.w3.org/1999/xlink" xlink:type="simple"><person-group><name name-style="western"><surname>Haga</surname><given-names>A</given-names></name></person-group> (<year>1968</year>)<source> [Japanese Millipedes] Privately published, 11 pp. </source>[In Japanese]</mixed-citation></ref><ref id="B19"><mixed-citation xmlns:xlink="http://www.w3.org/1999/xlink" xlink:type="simple"><person-group><name name-style="western"><surname>Mesibov</surname><given-names>R</given-names></name></person-group> (<year>2011</year>)<source> New species of <italic>Asphalidesmus</italic> Silvestri, 1910 from Australia (Diplopoda: Polydesmida: Dalodesmidea). ZooKeys 93: 43–65. (Online through <italic>ZooKeys</italic> website) </source>doi: <ext-link ext-link-type="uri" xlink:href="http://dx.doi.org/10.3897/zookeys.93.1255" xlink:type="simple">10.3897/zookeys.93.1255</ext-link></mixed-citation></ref></ref-list></tp:taxon-treatment>
