# Supplementary material for: New species of Prosopodesmus Silvestri, 1910 (Diplopoda, Polydesmida, Haplodesmidae) from Queensland, Australia
Source: Zookeys. 2012 May 4;(190):33–54. doi: 10.3897/zookeys.190.3276 (PMC3349066; doi:10.3897/zookeys.190.3276)
Supplement: XML Treatment for Prosopodesmus kirrama [file zookeys.190.3276-treatment2.xml]

<!DOCTYPE tp:taxon-treatment
  PUBLIC "-//TaxonX//DTD Taxonomic Treatment Publishing DTD v0 20100105//EN" "tax-treatment-NSO.dtd">
<tp:taxon-treatment xmlns:tp="http://www.plazi.org/taxpub"><tp:treatment-meta><mixed-citation publication-type="journal"><person-group><name><surname>Mesibov</surname><given-names>Robert</given-names></name></person-group><article-title>New species of 
                    <italic>Prosopodesmus</italic> Silvestri, 1910 (Diplopoda, Polydesmida, Haplodesmidae)  from Queensland, Australia
                </article-title><source>Zookeys</source><day>4</day><month>5</month><year>2012</year><volume>2012</volume><issue>190</issue><fpage>33</fpage><lpage>54</lpage><pub-id pub-id-type="doi">10.3897/zookeys.190.3276</pub-id></mixed-citation></tp:treatment-meta><tp:nomenclature><tp:taxon-name>
                            <tp:taxon-name-part taxon-name-part-type="genus">Prosopodesmus</tp:taxon-name-part>
                            <tp:taxon-name-part taxon-name-part-type="species">kirrama</tp:taxon-name-part>
                        <object-id xmlns:xlink="http://www.w3.org/1999/xlink" xlink:type="simple">urn:lsid:zoobank.org:act:308DBF9D-BF94-4705-9F0B-15F44ECFD6BD</object-id>
								<object-id xmlns:xlink="http://www.w3.org/1999/xlink" xlink:type="simple">http://species-id.net/wiki/Prosopodesmus_kirrama</object-id>
								</tp:taxon-name><tp:taxon-status xmlns:xlink="http://www.w3.org/1999/xlink" xlink:type="simple">sp. n.</tp:taxon-status><xref ref-type="fig" rid="F2">Figs 2B</xref><xref ref-type="fig" rid="F3">3B</xref><xref ref-type="fig" rid="F5">5B</xref></tp:nomenclature><tp:treatment-sec sec-type="Holotype"><title>Holotype.</title><p>Male, Douglas Creek Road, Kirrama Range, Qld, <named-content xmlns:xlink="http://www.w3.org/1999/xlink" content-type="dwc:verbatimCoordinates" xlink:type="simple">18°13'30"S, 145°48'13"E</named-content> [±500 m], 800 m, 10 December 1986, G. Monteith and G. Thompson, berlesate 731, rainforest, sieved litter, QM S91629.</p></tp:treatment-sec><tp:treatment-sec sec-type="Paratypes"><title>Paratypes.</title><p>1 male, 2 stadium 7 males, details as for holotype, QM S91628; 2 males, 3 females, 1 stadium 6 male, near Yuccabine Creek, Kirrama Range, Qld, <named-content xmlns:xlink="http://www.w3.org/1999/xlink" content-type="dwc:verbatimCoordinates" xlink:type="simple">18°12'21"S, 145°45'47"E</named-content> [±500 m], 700 m, 10 December 1986, G. Monteith and G. Thompson, berlesate 732, QM S91626; 2 males, Kirrama Range, Qld, <named-content xmlns:xlink="http://www.w3.org/1999/xlink" content-type="dwc:verbatimCoordinates" xlink:type="simple">18°12'57"S, 145°47'15"E</named-content> [±500 m], 700 m, 9 December 1986, G. Monteith and G. Thompson, berlesate 730, QM S91627.</p></tp:treatment-sec><tp:treatment-sec sec-type="Other material"><title>Other material.</title><p>1 female, Upper Broadwater valley, Cardwell Range, Qld, <named-content xmlns:xlink="http://www.w3.org/1999/xlink" content-type="dwc:verbatimCoordinates" xlink:type="simple">18°19'15"S, 145°58'34"E</named-content> [±500 m], 800 m, 16 January 1987, S. Hamlet, berlesate 759, rainforest, sieved litter, QM S91631; 3 stadium 7 females, 1 stadium 6 female, same details but 700 m, 20 December 1986, G. Monteith, G. Thompson and S. Hamlet, berlesate 745, QM S91630.</p></tp:treatment-sec><tp:treatment-sec sec-type="Diagnosis"><title>Diagnosis.</title><p>Males and females with head + 20 rings; adults 8–9 mm long; midbody metatergites typically with 3 transverse rows of 12 large tubercles; posterior portion of prozonite (<xref ref-type="fig" rid="F2">Fig. 2B</xref>) with small disks, no microtubercles; ozopores not on porosteles; gonopod telopodite with two posterior bends, one at about midlength and one near tip, the more basal bend marked by strong anterior production of telopodite.</p></tp:treatment-sec><tp:treatment-sec sec-type="Description"><title>Description.</title><p>As for <italic><tp:taxon-name>Prosopodesmus crater</tp:taxon-name></italic>, differing in the following details:</p><p>Male/female lengths ca 8/9 mm, respectively. Ring 12 with maximum vertical diameter 0.8 mm; maximum width (including paranota) 1.2 mm and 1.7X prozonite width. Ring 2 slightly narrower than collum. 3 transverse rows of typically 12+12+12 tubercles on metatergites.</p><p>Gonocoxae (<xref ref-type="fig" rid="F3">Fig. 3B</xref>) massive, strongly tapering anteroventrally and posteroventrally. Telopodite (<xref ref-type="fig" rid="F3">Figs 3B</xref>, <xref ref-type="fig" rid="F5">5B</xref>) strongly produced anteriorly at about midlength, bending posteriorly there and again near tip. Hairpad mound medial on posterior surface midway between second bend in telopodite and tip. Thin, rounded tab on medial edge of telopodite just below level of hairpad; thin, rounded tabs on lateral edge at level of first bend and just distal to hairpad; narrow longitudinal ridge medially on posterior telopodite surface from near base to near first bend.</p></tp:treatment-sec><tp:treatment-sec sec-type="Distribution"><title>Distribution.</title><p>Rainforest in the mountains southwest from Tully and northwest from Ingham, Queensland, with a known north-south range of ca 25 km (<xref ref-type="fig" rid="F8">Fig. 8</xref>).</p></tp:treatment-sec><tp:treatment-sec sec-type="Etymology"><title>Etymology.</title><p>For the type locality, the Kirrama Range.<!--PageBreak--></p></tp:treatment-sec><tp:treatment-sec><!--Section generated to contain objects referenced in tp:taxon-treatment.--><fig id="F2" position="float" orientation="portrait"><label>Figure 2.</label><caption><p>Midbody limbus and prozonite of <italic><tp:taxon-name>Prosopodesmus</tp:taxon-name></italic> species, dorsal views. <bold>A</bold> <italic><tp:taxon-name>Prosopodesmus crater</tp:taxon-name></italic> sp. n., paratype, QM S37593. <bold>B</bold> <italic><tp:taxon-name>Prosopodesmus kirrama</tp:taxon-name></italic> sp. n., paratype, QM S91627. <bold>C, D</bold> <italic><tp:taxon-name>Prosopodesmus monteithi</tp:taxon-name></italic> sp. n., QM S91632.  <bold>E</bold> <italic><tp:taxon-name>Prosopodesmus panporus</tp:taxon-name></italic> Blower and Rundle, 1980, ANIC 64–000118. <bold>L</bold> limbus <bold>A</bold> anterior portion of prozonite <bold>P</bold> posterior portion of prozonite <bold>d</bold> disk <bold>mt</bold> microtubercles <bold>v</bold> villi <bold>ve</bold> microvillose extensions.  Scale bars: <bold>A, B, E</bold> = 0.05 mm, <bold>C, D</bold> = 0.1 mm.</p></caption><graphic xmlns:xlink="http://www.w3.org/1999/xlink" xlink:href="ZooKeys-190-033-g002.jpg" position="float" orientation="portrait" xlink:type="simple"/></fig><fig id="F3" position="float" orientation="portrait"><label>Figure 3.</label><caption><p>Left ventrolateral views of gonopods of <italic><tp:taxon-name>Prosopodesmus</tp:taxon-name></italic> species. <bold>A</bold> <italic><tp:taxon-name>Prosopodesmus crater</tp:taxon-name></italic> sp. n., paratype, ANIC 64–000212. <bold>B</bold> <italic><tp:taxon-name>Prosopodesmus kirrama</tp:taxon-name></italic> sp. n., paratype, QM S91627. Tip of left gonopod telopodite of <italic><tp:taxon-name>Prosopodesmus crater</tp:taxon-name></italic> is broken. Scale bars = 0.2 mm. Image contrast is low because specimens are uncoated.</p></caption><graphic xmlns:xlink="http://www.w3.org/1999/xlink" xlink:href="ZooKeys-190-033-g003.jpg" position="float" orientation="portrait" xlink:type="simple"/></fig><fig id="F5" position="float" orientation="portrait"><label>Figure 5.</label><caption><p>Medial views of right gonopod of <italic><tp:taxon-name>Prosopodesmus</tp:taxon-name></italic> species, not to same scale. <bold>A</bold> <italic><tp:taxon-name>Prosopodesmus crater</tp:taxon-name></italic> sp. n., paratype, ANIC 64–000214. <bold>B</bold> <italic><tp:taxon-name>Prosopodesmus kirrama</tp:taxon-name></italic> sp. n., paratype, QM S91626. <bold>C</bold> <italic><tp:taxon-name>Prosopodesmus monteithi</tp:taxon-name></italic> sp. n., QM 91635. <bold>D</bold> <italic><tp:taxon-name>Prosopodesmus sinuatus</tp:taxon-name></italic> (Miyosi, 1958), holotype, drawing scanned and modified from Fig. 1G in <xref ref-type="bibr" rid="B20">Miyosi (1958)</xref>. <bold>E</bold> <italic><tp:taxon-name>Prosopodesmus similis</tp:taxon-name></italic> (Haga, 1968), holotype, drawing scanned and modified from Fig. 12B in <xref ref-type="bibr" rid="B12">Haga (1968)</xref>.</p></caption><graphic xmlns:xlink="http://www.w3.org/1999/xlink" xlink:href="ZooKeys-190-033-g005.jpg" position="float" orientation="portrait" xlink:type="simple"/></fig><fig id="F8" position="float" orientation="portrait"><label>Figure 8.</label><caption><p>Localities in tropical north Queensland for <italic><tp:taxon-name>Prosopodesmus panporus</tp:taxon-name></italic> Blower and Rundle, 1980 (star), <italic><tp:taxon-name>Prosopodesmus monteithi</tp:taxon-name></italic> sp. n. (filled circles), <italic><tp:taxon-name>Prosopodesmus crater</tp:taxon-name></italic> sp. n. (open circles) and <italic><tp:taxon-name>Prosopodesmus kirrama</tp:taxon-name></italic> sp. n. (triangles). The questioned locality for <italic><tp:taxon-name>Prosopodesmus crater</tp:taxon-name></italic> (see text) is ca 700 km to the south of the furthest south <italic><tp:taxon-name>Prosopodesmus kirrama</tp:taxon-name></italic> locality and is not shown here. Geographic projection; scale bar = ca 250 km. Inset map of Australia shows location of main map.</p></caption><graphic xmlns:xlink="http://www.w3.org/1999/xlink" xlink:href="ZooKeys-190-033-g008.jpg" position="float" orientation="portrait" xlink:type="simple"/></fig></tp:treatment-sec><ref-list><ref id="B20"><mixed-citation xmlns:xlink="http://www.w3.org/1999/xlink" xlink:type="simple"><person-group><name name-style="western"><surname>Miyosi</surname><given-names>Y</given-names></name></person-group> (<year>1958</year>)<article-title> Beiträge zur Kenntnis japanischer Myriopoden. 25. Aufsatz: Über eine neue Gattung und eine neue Art von Diplopoden.</article-title><source>Zoological Magazine, Tokyo </source><volume>67</volume> (<issue>10</issue>): <fpage>297</fpage>-<lpage>300</lpage>. [In Japanese with German summary]</mixed-citation></ref><ref id="B12"><mixed-citation xmlns:xlink="http://www.w3.org/1999/xlink" xlink:type="simple"><person-group><name name-style="western"><surname>Haga</surname><given-names>A</given-names></name></person-group> (<year>1968</year>)<source> [Japanese Millipedes] Privately published, 11 pp. </source>[In Japanese]</mixed-citation></ref></ref-list></tp:taxon-treatment>
