# Supplementary material for: New species of Prosopodesmus Silvestri, 1910 (Diplopoda, Polydesmida, Haplodesmidae) from Queensland, Australia
Source: Zookeys. 2012 May 4;(190):33–54. doi: 10.3897/zookeys.190.3276 (PMC3349066; doi:10.3897/zookeys.190.3276)
Supplement: XML Treatment for Prosopodesmus monteithi [file zookeys.190.3276-treatment3.xml]

<!DOCTYPE tp:taxon-treatment
  PUBLIC "-//TaxonX//DTD Taxonomic Treatment Publishing DTD v0 20100105//EN" "tax-treatment-NSO.dtd">
<tp:taxon-treatment xmlns:tp="http://www.plazi.org/taxpub"><tp:treatment-meta><mixed-citation publication-type="journal"><person-group><name><surname>Mesibov</surname><given-names>Robert</given-names></name></person-group><article-title>New species of 
                    <italic>Prosopodesmus</italic> Silvestri, 1910 (Diplopoda, Polydesmida, Haplodesmidae)  from Queensland, Australia
                </article-title><source>Zookeys</source><day>4</day><month>5</month><year>2012</year><volume>2012</volume><issue>190</issue><fpage>33</fpage><lpage>54</lpage><pub-id pub-id-type="doi">10.3897/zookeys.190.3276</pub-id></mixed-citation></tp:treatment-meta><tp:nomenclature><tp:taxon-name>
                            <tp:taxon-name-part taxon-name-part-type="genus">Prosopodesmus</tp:taxon-name-part>
                            <tp:taxon-name-part taxon-name-part-type="species">monteithi</tp:taxon-name-part>
                        <object-id xmlns:xlink="http://www.w3.org/1999/xlink" xlink:type="simple">urn:lsid:zoobank.org:act:1E427018-6159-407B-9178-C6AA835A723F</object-id>
								<object-id xmlns:xlink="http://www.w3.org/1999/xlink" xlink:type="simple">http://species-id.net/wiki/Prosopodesmus_monteithi</object-id>
								</tp:taxon-name><tp:taxon-status xmlns:xlink="http://www.w3.org/1999/xlink" xlink:type="simple">sp. n.</tp:taxon-status><xref ref-type="fig" rid="F1">Figs 1B</xref><xref ref-type="fig" rid="F2">2C, 2D</xref><xref ref-type="fig" rid="F4">4</xref><xref ref-type="fig" rid="F5">5C</xref><xref ref-type="fig" rid="F6">6</xref></tp:nomenclature><tp:treatment-sec sec-type="Holotype"><title>Holotype.</title><p>Male, 2 km SE of Mt Spurgeon via Mt Carbine, Qld, <named-content xmlns:xlink="http://www.w3.org/1999/xlink" content-type="dwc:verbatimCoordinates" xlink:type="simple">16°27'17"S, 145°12'26"E</named-content> [±500 m], 1100 m, 20–21 December 1988, G. Monteith and G. Thompson, ex QM S18018, QM S91641.</p></tp:treatment-sec><tp:treatment-sec sec-type="Paratypes"><title>Paratypes.</title><p>1 female, 1 stadium 7 male, 1 stadium 5 male, details as for holotype but 20 December 1988, berlesate 825, rainforest, sieved litter, QM S91640; 1 male, 1 female, 7 km N of Mt Spurgeon, Qld, camp 2, <named-content xmlns:xlink="http://www.w3.org/1999/xlink" content-type="dwc:verbatimCoordinates" xlink:type="simple">16°22'31"S, 145°12'49"E</named-content> [±500 m], 1200 m, 17–19 October 1991, G. Monteith, H. Janetzki, D. Cook and L. Roberts, QM S91639.</p></tp:treatment-sec><tp:treatment-sec sec-type="Other material"><title>Other material.</title><p>1 male, Alexandra Bay, Qld, <named-content xmlns:xlink="http://www.w3.org/1999/xlink" content-type="dwc:verbatimCoordinates" xlink:type="simple">16°12'S, 145°26'E</named-content> [±2 km], &lt;50 m, 24 June 1971, R.W. Taylor and J. Feehan, berlesate 331, rainforest, ANIC 64–000211; 1 male, 1 female, 1 stadium 7 male, Bargoo Creek, Windsor Tableland, 35 km NNW of Mt Carbine, Qld, <named-content xmlns:xlink="http://www.w3.org/1999/xlink" content-type="dwc:verbatimCoordinates" xlink:type="simple">16°14'51"S, 145°04'08"E</named-content> [±500 m], 850 m, 18 April 1982, G. Monteith, D. Yeates and D. Cook, berlesate 397, rainforest, sieved litter, QM S91638; 1 male, 4.0 km W of Mt Tribulation, Qld, site 8, <named-content xmlns:xlink="http://www.w3.org/1999/xlink" content-type="dwc:verbatimCoordinates" xlink:type="simple">16°04'44"S, 145°25'59"E</named-content> [±500 m], 720 m, 2 January 1983, G. Monteith, berlesate 503, rainforest, sieved litter, QM S91636; 1 male, 4.5 km W of Cape Tribulation, Qld, site 9, <named-content xmlns:xlink="http://www.w3.org/1999/xlink" content-type="dwc:verbatimCoordinates" xlink:type="simple">16°04'41"S, 145°25'46"E</named-content> [±500 m], 760 m, January 1983, G. Monteith and D. Yeates, berlesate 531, rainforest, sieved litter, QM S91634; 2 males, 4 females, same details but G. Monteith, berlesate 515, QM S91635; 1 stadium 7 female, 2.5 km N of Mt Lewis via Julatten, Qld, <named-content xmlns:xlink="http://www.w3.org/1999/xlink" content-type="dwc:verbatimCoordinates" xlink:type="simple">16°33'49"S, 145°15'51"E</named-content> [±500 m], 1040 m, D. Yeates and G. Thompson, berlesate 611, rainforest, sieved litter, QM S91642; 1 male, 2 females, North Bell Peak, Qld, <named-content xmlns:xlink="http://www.w3.org/1999/xlink" content-type="dwc:verbatimCoordinates" xlink:type="simple">17°05'06"S, 145°52'00"E</named-content> [±500 m], 600 m, 22 November 1990, G. Monteith and G. Thompson, berlesate 845, rainforest, sieved litter, QM S91643; 1 male and 1 female in copula, 1 stadium 7 male, 1 stadium 7 female, Roaring Meg valley, Qld, <named-content xmlns:xlink="http://www.w3.org/1999/xlink" content-type="dwc:verbatimCoordinates" xlink:type="simple">16°03'45"S, 145°25'06"E</named-content> [±500 m], 720 m, 22 November 1993, G. Monteith, H. Janetzki, L. Roberts and D. Cook, QM S91633; 2 males, 3 females, 1 stadium 7 male, Mt Halcyon, Qld, <named-content xmlns:xlink="http://www.w3.org/1999/xlink" content-type="dwc:verbatimCoordinates" xlink:type="simple">16°03'16"S, 145°25'16"E</named-content> [±500 m], 870 m, 22–24 November 1993, G. Monteith, H. Janetzki, D. Cook and L. Roberts, QM S91632; 2 males, 2 females, 1 stadium 7 male, Mt Hemmant, Qld, <named-content xmlns:xlink="http://www.w3.org/1999/xlink" content-type="dwc:verbatimCoordinates" xlink:type="simple">16°06'44"S, 145°24'58"E</named-content> [±500 m], 1050 m, 27 November 1993, G. Monteith and H. Janetzki, berlesate 865, rainforest, sieved litter, QM S91637.</p><fig id="F4" position="float" orientation="portrait"><label>Figure 4.</label><caption><p>Left ventrolateral view of gonopods of <italic><tp:taxon-name>Prosopodesmus monteithi</tp:taxon-name></italic> sp. n., QM S91632.  Scale bar = 0.25 mm. Image contrast is low because specimen is uncoated.</p></caption><graphic xmlns:xlink="http://www.w3.org/1999/xlink" xlink:href="ZooKeys-190-033-g004.jpg" position="float" orientation="portrait" xlink:type="simple"/></fig><fig id="F5" position="float" orientation="portrait"><label>Figure 5.</label><caption><p>Medial views of right gonopod of <italic><tp:taxon-name>Prosopodesmus</tp:taxon-name></italic> species, not to same scale. <bold>A</bold> <italic><tp:taxon-name>Prosopodesmus crater</tp:taxon-name></italic> sp. n., paratype, ANIC 64–000214. <bold>B</bold> <italic><tp:taxon-name>Prosopodesmus kirrama</tp:taxon-name></italic> sp. n., paratype, QM S91626. <bold>C</bold> <italic><tp:taxon-name>Prosopodesmus monteithi</tp:taxon-name></italic> sp. n., QM 91635. <bold>D</bold> <italic><tp:taxon-name>Prosopodesmus sinuatus</tp:taxon-name></italic> (Miyosi, 1958), holotype, drawing scanned and modified from Fig. 1G in <xref ref-type="bibr" rid="B20">Miyosi (1958)</xref>. <bold>E</bold> <italic><tp:taxon-name>Prosopodesmus similis</tp:taxon-name></italic> (Haga, 1968), holotype, drawing scanned and modified from Fig. 12B in <xref ref-type="bibr" rid="B12">Haga (1968)</xref>.</p></caption><graphic xmlns:xlink="http://www.w3.org/1999/xlink" xlink:href="ZooKeys-190-033-g005.jpg" position="float" orientation="portrait" xlink:type="simple"/></fig><fig id="F6" position="float" orientation="portrait"><label>Figure 6. </label><caption><p><italic><tp:taxon-name>Prosopodesmus monteithi</tp:taxon-name></italic> sp. n. <bold>A</bold> Adult female ex QM S91632; scale bar = 5 mm. <bold>B</bold> Mating pair ex QM S91633 with male ring 7 and female ring 3 labelled. <bold>C</bold> Partial dissection of the mating pair in <bold>B</bold> <bold>ca</bold> cannula, <bold>gc</bold> gonocoxa, <bold>te</bold> telopodite.</p></caption><graphic xmlns:xlink="http://www.w3.org/1999/xlink" xlink:href="ZooKeys-190-033-g006.jpg" position="float" orientation="portrait" xlink:type="simple"/></fig></tp:treatment-sec><tp:treatment-sec sec-type="Diagnosis"><title>Diagnosis.</title><p>Males and females with head + 20 rings; adults 14–15 mm long; midbody metatergites typically with 3 transverse rows of 10 large tubercles; posterior portion of prozonite microvillose, without small disks or microtubercles; ozopores not on porosteles; gonopod telopodite slender, curved smoothly in J-shape.</p></tp:treatment-sec><tp:treatment-sec sec-type="Description"><title>Description.</title><p>As for <italic><tp:taxon-name>Prosopodesmus crater</tp:taxon-name></italic>, differing in the following details:</p><p>Male/female lengths ca 14/15 mm, respectively; adults light to medium brown (<xref ref-type="fig" rid="F6">Fig. 6A, 6B</xref>). Ring 12 with maximum vertical diameter 1.2 mm; maximum width (including paranota) 2.0 mm and 1.8X prozonite width. Antennomere relative widths <!--PageBreak--><!--PageBreak-->5&gt;6&gt;(2,3,4), relative lengths (2,6)&gt;(3,4,5). Collum, tergite and metatergite tubercles polygonal, closely fitted. Posterior portion of prozonite (<xref ref-type="fig" rid="F2">Figs 2C, 2D</xref>) irregularly rugose and finely microvillose, without disks or microtubercles. Posterior notch on paranota at ca 2/3 paranotal length, anterior notch sometimes indistinct; paranota declined at ca 30°.</p><p>Telopodite (<xref ref-type="fig" rid="F4">Figs 4</xref>, <xref ref-type="fig" rid="F5">5C</xref>) slender, smoothly curving in J-shape; hairpad mound at about midlength; a small triangular tab directed basally near curved-over tip; tip apically slightly excavate, the lateral side extended and terminating in 3 minute, finger-like processes.</p></tp:treatment-sec><tp:treatment-sec sec-type="Distribution"><title>Distribution.</title><p>Rainforest from Daintree National Park west of Cape Tribulation to the Malbon Thompson Range on the coast southeast from Cairns in Queensland, a north-south range of ca 125 km (<xref ref-type="fig" rid="F8">Fig. 8</xref>).</p></tp:treatment-sec><tp:treatment-sec sec-type="Etymology"><title>Etymology.</title><p>For Geoff Monteith, former curator of insects at the Queensland Museum. Geoff and his colleagues collected most of the specimens of the three new <italic><tp:taxon-name>Prosopodesmus</tp:taxon-name></italic> species described in this paper.</p></tp:treatment-sec><tp:treatment-sec sec-type="Remarks"><title>Remarks.</title><p><italic><tp:taxon-name>Prosopodesmus monteithi</tp:taxon-name></italic> is the largest known <italic><tp:taxon-name>Prosopodesmus</tp:taxon-name></italic> and the striking dorsal macrosculpture is easily visible to the unaided eye (<xref ref-type="fig" rid="F6">Fig. 6A</xref>). One of the Queensland Museum samples contained a mating pair (<xref ref-type="fig" rid="F6">Fig. 6B</xref>) which I partially dissected (<xref ref-type="fig" rid="F6">Fig. 6C</xref>). As expected, the telopodites were rotated 90° out of the gonocoxal cavity in which they normally lie. The curved distal portion of each telopodite (<xref ref-type="fig" rid="F5">Fig. 5C</xref>) was fully inserted into the cavity anterior to the epigyne, but how much of the curve was actually in contact with the cyphopod could not be seen, and would be better investigated with fixed, sectioned material.</p></tp:treatment-sec><tp:treatment-sec><!--Section generated to contain objects referenced in tp:taxon-treatment.--><fig id="F1" position="float" orientation="portrait"><label>Figure 1.</label><caption><p><bold>A</bold> Ventral view of head of <italic><tp:taxon-name>Prosopodesmus crater</tp:taxon-name></italic> sp. n., paratype, ANIC 64–000212, showing 12 lobes on anterior edge of collum, antennae retracted below edges of collum and ring 2 tergite, and textured frons with smooth clypeus. <bold>B</bold> Ventral view of telson of <italic><tp:taxon-name>Prosopodesmus monteithi</tp:taxon-name></italic> sp. n., QM S91632, showing 5+5 lobe pattern on edge of preanal ring and apical epiproct.</p></caption><graphic xmlns:xlink="http://www.w3.org/1999/xlink" xlink:href="ZooKeys-190-033-g001.jpg" position="float" orientation="portrait" xlink:type="simple"/></fig><fig id="F2" position="float" orientation="portrait"><label>Figure 2.</label><caption><p>Midbody limbus and prozonite of <italic><tp:taxon-name>Prosopodesmus</tp:taxon-name></italic> species, dorsal views. <bold>A</bold> <italic><tp:taxon-name>Prosopodesmus crater</tp:taxon-name></italic> sp. n., paratype, QM S37593. <bold>B</bold> <italic><tp:taxon-name>Prosopodesmus kirrama</tp:taxon-name></italic> sp. n., paratype, QM S91627. <bold>C, D</bold> <italic><tp:taxon-name>Prosopodesmus monteithi</tp:taxon-name></italic> sp. n., QM S91632.  <bold>E</bold> <italic><tp:taxon-name>Prosopodesmus panporus</tp:taxon-name></italic> Blower and Rundle, 1980, ANIC 64–000118. <bold>L</bold> limbus <bold>A</bold> anterior portion of prozonite <bold>P</bold> posterior portion of prozonite <bold>d</bold> disk <bold>mt</bold> microtubercles <bold>v</bold> villi <bold>ve</bold> microvillose extensions.  Scale bars: <bold>A, B, E</bold> = 0.05 mm, <bold>C, D</bold> = 0.1 mm.</p></caption><graphic xmlns:xlink="http://www.w3.org/1999/xlink" xlink:href="ZooKeys-190-033-g002.jpg" position="float" orientation="portrait" xlink:type="simple"/></fig><fig id="F8" position="float" orientation="portrait"><label>Figure 8.</label><caption><p>Localities in tropical north Queensland for <italic><tp:taxon-name>Prosopodesmus panporus</tp:taxon-name></italic> Blower and Rundle, 1980 (star), <italic><tp:taxon-name>Prosopodesmus monteithi</tp:taxon-name></italic> sp. n. (filled circles), <italic><tp:taxon-name>Prosopodesmus crater</tp:taxon-name></italic> sp. n. (open circles) and <italic><tp:taxon-name>Prosopodesmus kirrama</tp:taxon-name></italic> sp. n. (triangles). The questioned locality for <italic><tp:taxon-name>Prosopodesmus crater</tp:taxon-name></italic> (see text) is ca 700 km to the south of the furthest south <italic><tp:taxon-name>Prosopodesmus kirrama</tp:taxon-name></italic> locality and is not shown here. Geographic projection; scale bar = ca 250 km. Inset map of Australia shows location of main map.</p></caption><graphic xmlns:xlink="http://www.w3.org/1999/xlink" xlink:href="ZooKeys-190-033-g008.jpg" position="float" orientation="portrait" xlink:type="simple"/></fig></tp:treatment-sec><ref-list><ref id="B20"><mixed-citation xmlns:xlink="http://www.w3.org/1999/xlink" xlink:type="simple"><person-group><name name-style="western"><surname>Miyosi</surname><given-names>Y</given-names></name></person-group> (<year>1958</year>)<article-title> Beiträge zur Kenntnis japanischer Myriopoden. 25. Aufsatz: Über eine neue Gattung und eine neue Art von Diplopoden.</article-title><source>Zoological Magazine, Tokyo </source><volume>67</volume> (<issue>10</issue>): <fpage>297</fpage>-<lpage>300</lpage>. [In Japanese with German summary]</mixed-citation></ref><ref id="B12"><mixed-citation xmlns:xlink="http://www.w3.org/1999/xlink" xlink:type="simple"><person-group><name name-style="western"><surname>Haga</surname><given-names>A</given-names></name></person-group> (<year>1968</year>)<source> [Japanese Millipedes] Privately published, 11 pp. </source>[In Japanese]</mixed-citation></ref></ref-list></tp:taxon-treatment>
