# Supplementary material for: New species of Prosopodesmus Silvestri, 1910 (Diplopoda, Polydesmida, Haplodesmidae) from Queensland, Australia
Source: Zookeys. 2012 May 4;(190):33–54. doi: 10.3897/zookeys.190.3276 (PMC3349066; doi:10.3897/zookeys.190.3276)
Supplement: XML Treatment for Prosopodesmus panporus [file zookeys.190.3276-treatment4.xml]

<!DOCTYPE tp:taxon-treatment
  PUBLIC "-//TaxonX//DTD Taxonomic Treatment Publishing DTD v0 20100105//EN" "tax-treatment-NSO.dtd">
<tp:taxon-treatment xmlns:tp="http://www.plazi.org/taxpub"><tp:treatment-meta><mixed-citation publication-type="journal"><person-group><name><surname>Mesibov</surname><given-names>Robert</given-names></name></person-group><article-title>New species of 
                    <italic>Prosopodesmus</italic> Silvestri, 1910 (Diplopoda, Polydesmida, Haplodesmidae)  from Queensland, Australia
                </article-title><source>Zookeys</source><day>4</day><month>5</month><year>2012</year><volume>2012</volume><issue>190</issue><fpage>33</fpage><lpage>54</lpage><pub-id pub-id-type="doi">10.3897/zookeys.190.3276</pub-id></mixed-citation></tp:treatment-meta><tp:nomenclature><tp:taxon-name>
                            <tp:taxon-name-part taxon-name-part-type="genus">Prosopodesmus</tp:taxon-name-part>
                            <tp:taxon-name-part taxon-name-part-type="species">panporus</tp:taxon-name-part>
                        <object-id xmlns:xlink="http://www.w3.org/1999/xlink" xlink:type="simple">http://species-id.net/wiki/Prosopodesmus_panporus</object-id>
								</tp:taxon-name><tp:taxon-authority>Blower &amp; Rundle, 1980</tp:taxon-authority><xref ref-type="fig" rid="F2">Figs 2E</xref><xref ref-type="fig" rid="F7">7</xref><tp:nomenclature-citation-list><tp:nomenclature-citation><tp:taxon-name>Prosopodesmus panporus</tp:taxon-name><comment> Blower and Rundle, 1980: 27; figs 1-3, 6-8; table 1. <xref ref-type="bibr" rid="B9">Golovatch et al. 2009</xref>: 3.</comment></tp:nomenclature-citation></tp:nomenclature-citation-list></tp:nomenclature><tp:treatment-sec sec-type="Holotype"><title>Holotype.</title><p>Male, Palm House, Royal Botanic Gardens, Kew, London, UK, 16 May 1976, A.J. Rundle, extracted by hand from leaf litter in bed No. 1, slide-mounted in balsam, NHM. (Not examined.)</p></tp:treatment-sec><tp:treatment-sec sec-type="Paratypes"><title>Paratypes.</title><p>1 male, details as for holotype, VMNH; 2 males, details as for holotype, IEA; 1 male and 1 female found in copula, details as for holotype but 15 April 1976, bed No. 2, NHM; 75 males, 41 females, 204 juveniles, details as for holotype but including Tullgren-extracted specimens, NHM. (Not examined.)</p><p>[Type details from <xref ref-type="bibr" rid="B5">Blower and Rundle (1980)</xref>.]</p></tp:treatment-sec><tp:treatment-sec sec-type="Material examined"><title>Material examined.</title><p>9 males, 4 females, 9 km ENE of Mt Tozer, Qld, <named-content xmlns:xlink="http://www.w3.org/1999/xlink" content-type="dwc:verbatimCoordinates" xlink:type="simple">12°43'S, 143°17'E</named-content> [±2 km], 5–10 July 1986, T. Weir, ANIC berlesate 1057, rainforest litter, ANIC 64-000118; 15 males, 1 female, same details but ANIC berlesate 1059, ANIC 64-000210<!--PageBreak-->.</p><fig id="F7" position="float" orientation="portrait"><label>Figure 7.</label><caption><p><italic><tp:taxon-name>Prosopodesmus panporus</tp:taxon-name></italic> Blower and Rundle, 1980, male ex ANIC 64–000210. <bold>A</bold> Gonopods in situ, ventral view <bold>B</bold> Close-up of left gonopod tip, showing hairpad <bold>hp</bold>. Image contrast is low because specimen is uncoated. Scale bars: <bold>A</bold> = 0.05 mm, <bold>B</bold> = 0.01 mm.</p></caption><graphic xmlns:xlink="http://www.w3.org/1999/xlink" xlink:href="ZooKeys-190-033-g007.jpg" position="float" orientation="portrait" xlink:type="simple"/></fig></tp:treatment-sec><tp:treatment-sec sec-type="Diagnosis"><title>Diagnosis.</title><p>Males with head + 19 rings, females with head + 20; adults ca 3.5-4 mm long; midbody metatergites typically with 3 transverse rows of 10-12 large tubercles; posterior portion of prozonite with small disks and microtubercles; ozopores on porosteles on all podous rings beginning with ring 5; gonopod telopodite bent posteriorly at midlength, lateral edge near tip with several rounded teeth.</p></tp:treatment-sec><tp:treatment-sec sec-type="Description"><title>Description.</title><p>The excellent description and illustrations of <xref ref-type="bibr" rid="B5">Blower and Rundle (1980)</xref> are reproduced below in Appendix 1. Here I add a few details:</p><p>Antennal sockets separated by ca 1X a socket diameter. Antennomere relative widths (5,6)&gt;(2,3,4); relative lengths 6&gt;5&gt;(2,3,4). Head with vertex and frons microtuberculate; clypeus smooth, sparsely setose dorsally. Dorsal and lateral setae on collum, tergites and metatergites sparse, bisegmented, the tips flared and minutely toothed along distal edge. Anterior portion of prozonite with cellular structure, the cell walls with microvillose extensions (<xref ref-type="fig" rid="F2">Fig. 2E</xref>; see also <xref ref-type="fig" rid="F3">Fig. 3</xref> of <xref ref-type="bibr" rid="B5">Blower and Rundle (1980)</xref> in Appendix 1); posterior portion of prozonite more or less uniformly microtuberculate, raised into low mounds each topped with a more or less round, convex disk 3-4X the diameter of a microtubercle. Limbus a thin, straight-edged lamella (<xref ref-type="fig" rid="F2">Fig. 2E</xref>). Sternites as wide as long. Podomere relative lengths femur&gt;(prefemur, femur)&gt;(postfemur, tibia). 5+5 lobes along posterior edge of telson in male examined with SEM (including bilobed epiproct), rather than 6+6 as noted by <xref ref-type="bibr" rid="B5">Blower and Rundle (1980)</xref>. Spinnerets (the <italic>four prominent setae...housed in a collar at the apex of the telson</italic> of Blower and Rundle (1980, p. 29)) recessed in individual chambers, basal sheaths with unnotched distal edges.</p><p><!--PageBreak-->Gonopore midventral on leg 2 coxa, opening on low, truncate conical process. Prostatic groove ending in hairpad in posterior concavity of telopodite (<xref ref-type="fig" rid="F7">Fig. 7</xref>).</p></tp:treatment-sec><tp:treatment-sec sec-type="Distribution"><title>Distribution.</title><p>So far known in Queensland from a single site in rainforest in the Iron Range Resource Reserve, ca 10 km northwest of Lockhart on the Cape York Peninsula (<xref ref-type="fig" rid="F8">Fig. 8</xref>).<!--PageBreak--></p><fig id="F8" position="float" orientation="portrait"><label>Figure 8.</label><caption><p>Localities in tropical north Queensland for <italic><tp:taxon-name>Prosopodesmus panporus</tp:taxon-name></italic> Blower and Rundle, 1980 (star), <italic><tp:taxon-name>Prosopodesmus monteithi</tp:taxon-name></italic> sp. n. (filled circles), <italic><tp:taxon-name>Prosopodesmus crater</tp:taxon-name></italic> sp. n. (open circles) and <italic><tp:taxon-name>Prosopodesmus kirrama</tp:taxon-name></italic> sp. n. (triangles). The questioned locality for <italic><tp:taxon-name>Prosopodesmus crater</tp:taxon-name></italic> (see text) is ca 700 km to the south of the furthest south <italic><tp:taxon-name>Prosopodesmus kirrama</tp:taxon-name></italic> locality and is not shown here. Geographic projection; scale bar = ca 250 km. Inset map of Australia shows location of main map.</p></caption><graphic xmlns:xlink="http://www.w3.org/1999/xlink" xlink:href="ZooKeys-190-033-g008.jpg" position="float" orientation="portrait" xlink:type="simple"/></fig></tp:treatment-sec><tp:treatment-sec><!--Section generated to contain objects referenced in tp:taxon-treatment.--><fig id="F2" position="float" orientation="portrait"><label>Figure 2.</label><caption><p>Midbody limbus and prozonite of <italic><tp:taxon-name>Prosopodesmus</tp:taxon-name></italic> species, dorsal views. <bold>A</bold> <italic><tp:taxon-name>Prosopodesmus crater</tp:taxon-name></italic> sp. n., paratype, QM S37593. <bold>B</bold> <italic><tp:taxon-name>Prosopodesmus kirrama</tp:taxon-name></italic> sp. n., paratype, QM S91627. <bold>C, D</bold> <italic><tp:taxon-name>Prosopodesmus monteithi</tp:taxon-name></italic> sp. n., QM S91632.  <bold>E</bold> <italic><tp:taxon-name>Prosopodesmus panporus</tp:taxon-name></italic> Blower and Rundle, 1980, ANIC 64–000118. <bold>L</bold> limbus <bold>A</bold> anterior portion of prozonite <bold>P</bold> posterior portion of prozonite <bold>d</bold> disk <bold>mt</bold> microtubercles <bold>v</bold> villi <bold>ve</bold> microvillose extensions.  Scale bars: <bold>A, B, E</bold> = 0.05 mm, <bold>C, D</bold> = 0.1 mm.</p></caption><graphic xmlns:xlink="http://www.w3.org/1999/xlink" xlink:href="ZooKeys-190-033-g002.jpg" position="float" orientation="portrait" xlink:type="simple"/></fig><fig id="F3" position="float" orientation="portrait"><label>Figure 3.</label><caption><p>Left ventrolateral views of gonopods of <italic><tp:taxon-name>Prosopodesmus</tp:taxon-name></italic> species. <bold>A</bold> <italic><tp:taxon-name>Prosopodesmus crater</tp:taxon-name></italic> sp. n., paratype, ANIC 64–000212. <bold>B</bold> <italic><tp:taxon-name>Prosopodesmus kirrama</tp:taxon-name></italic> sp. n., paratype, QM S91627. Tip of left gonopod telopodite of <italic><tp:taxon-name>Prosopodesmus crater</tp:taxon-name></italic> is broken. Scale bars = 0.2 mm. Image contrast is low because specimens are uncoated.</p></caption><graphic xmlns:xlink="http://www.w3.org/1999/xlink" xlink:href="ZooKeys-190-033-g003.jpg" position="float" orientation="portrait" xlink:type="simple"/></fig></tp:treatment-sec><ref-list><ref id="B9"><mixed-citation xmlns:xlink="http://www.w3.org/1999/xlink" xlink:type="simple"><person-group><name name-style="western"><surname>Golovatch</surname><given-names>SI</given-names></name><name name-style="western"><surname>Geoffroy</surname><given-names>J-J</given-names></name><name name-style="western"><surname>Mauriès</surname><given-names>J-P</given-names></name><name name-style="western"><surname>VandenSpiegel</surname><given-names>D</given-names></name></person-group> (<year>2009</year>)<source> Review of the millipede family Haplodesmidae Cook, 1895, with descriptions of some new or poorly-known species (Diplopoda, Polydesmida). ZooKeys 7: 1–53. (Online through <italic>ZooKeys</italic> website) </source>doi: <ext-link ext-link-type="uri" xlink:href="http://dx.doi.org/10.3897/zookeys.7.117" xlink:type="simple">10.3897/zookeys.7.117</ext-link></mixed-citation></ref><ref id="B5"><mixed-citation xmlns:xlink="http://www.w3.org/1999/xlink" xlink:type="simple"><person-group><name name-style="western"><surname>Blower</surname><given-names>JG</given-names></name><name name-style="western"><surname>Rundle</surname><given-names>AJ</given-names></name></person-group> (<year>1980</year>)<article-title> <italic>Prosopodesmus panporus</italic>, an interesting new species of polydesmoid millipede from the Royal Botanic Gardens, Kew, England.</article-title><source>Myriapodologica  </source><volume>1</volume> (<issue>4</issue>): <fpage>27</fpage>-<lpage>34</lpage>. doi: <ext-link ext-link-type="uri" xlink:href="http://dx.doi.org/10.1515/9783111609645" xlink:type="simple">10.1515/9783111609645</ext-link></mixed-citation></ref></ref-list></tp:taxon-treatment>
